# Supplementary material for: Oral Contraceptive Use and Reproductive History in Relation to Metabolic Syndrome Among Women from KNHANES 2010–2023
Source: J Clin Med. 2025 Sep 7;14(17):6319. doi: 10.3390/jcm14176319 (PMC12429387; doi:10.3390/jcm14176319)
Supplement: Supplementary file 1 [file jcm-14-06319-s001.zip]

Archive with 1 entries (1 files):
- jcm-3832224-supplementary.pdf
